# Supplementary material for: Oenanthe javanica Ethanolic Extract Alleviates Inflammation and Modifies Gut Microbiota in Mice with DSS-Induced Colitis
Source: Antioxidants (Basel). 2022 Dec 9;11(12):2429. doi: 10.3390/antiox11122429 (PMC9774932; doi:10.3390/antiox11122429)
Supplement: Supplementary file 1 [file antioxidants-11-02429-s001.zip]

Archive with 1 entries (1 files):
- antioxidants-2058824-supplementary.pdf
